# Supplementary material for: Photobiomodulation therapy increases neural stem cell pool in aged 3xTg-AD mice
Source: PLoS One. 2025 Apr 22;20(4):e0321668. doi: 10.1371/journal.pone.0321668 (PMC12013953; doi:10.1371/journal.pone.0321668)
Supplement: S1 Data — (XLSX) [file pone.0321668.s003.xlsx]

## Sheet: Figure 1
Figure 1 - Sox2 quantifications
Animal ID
	DG length (um)	Sox2+	Sox2/mm
WT SHAM-3	1846.22	99	56.7564
WT SHAM-5	1697.94	105.667	62.4544
WT SHAM-2	1715.35	90.6667	59.2947
WT SHAM-4	1828.06	106.667	61.3194
	1771.89	100.5	59.9562
SHAM-6	1707.02	70.3333	43.825
SHAM 12	1448.56	60.3333	42.2081
SHAM-8	1768.2	77.3333	46.469
SHAM-9	1708.51	78.6667	47.706
SHAM 13	1558.07	96.3333	62.0023
SHAM-7	1958.43	91.6667	45.8813
SHAM 11	1572.97	94	59.7706
SHAM-10	1656.3	80.3333	52.5728
	1672.26	81.125	50.0544
NIL 10	2227.15	147.333	65.7488
NIL 8	1346.55	101.333	75.3991
NIL 12	1365.58	71.3333	51.9487
NIL-7	1715.8	98	58.9179
NIL 11	1325.53	74	56.3145
NIL-6	1653.79	80.6667	52.3584
NIL 9	1442.26	95	66.3751
NIL 13	1533.92	85	55.2882
NIL 14	1559.61	75	48.0789
	1574.47	91.963	58.9366

## Sheet: Figure 2
Figure 2 - DCX/Calretinin quantifications
	SGZ length (um)	CR TOTAL	CR/DCX++	CR++/mm	CR++ %	CR +/- %	DCX+/CR-	DCX+/CR-/mm	DCX+/CR- %	CR + DCX-	CR + DCX-/mm
14-3 WT 4	1620.08	3.33333	1	0.617255	13.0435	30.4348	4.33333	2.67477	56.5217	7.66667	4.73229
14-2 WT 3	1511.75	3.33333	0.666667	0.44099	8.69565	34.7826	4.33333	2.86643	56.5217	7.66667	5.07138
14-4 WT 5	1456.66	5	2.33333	1.60184	16.6667	19.0476	9	6.17854	64.2857	14	9.61106
14-1 WT 2	1907.45	7	6	3.14556	63.1579	10.5263	2.5	1.31065	26.3158	9.5	4.98047
Mean	1623.98	4.66667	2.5	1.45141	25.3909	23.6978	5.04167	3.2576	50.9112	9.70833	6.0988
14-5 Sh 6	1467.55	4.5	0.5	0.340704	9.67742	77.4194	0.666667	0.454272	12.9032	5.16667	3.52061
14-6 Sh 7	1643	3.66667	0.666667	0.405762	16.6667	75	0.333333	0.202881	8.33333	4	2.43457
14-7 Sh 8	1530.9	7	0.5	0.326606	6.66667	86.6667	0.5	0.326606	6.66667	7.5	4.89909
14-8 Sh 9	1421.11	4	1.5	1.05551	23.0769	38.4615	2.5	1.75918	38.4615	6.5	4.57388
14-9 Sh 10	1838.08	5.33333	1.66667	0.906744	31.25	68.75	0	0	0	5.33333	2.90158
18-8 Sh 11	1458.71	4	1	0.685535	25	75	0	0	0	4	2.74214
18-9 Sh 12	1307.79	3.5	0	0	0	100	0	0	0	3.5	2.67627
18-10 Sh 13	1527.93	5	0.666667	0.43632	12.5	81.25	0.333333	0.21816	6.25	5.33333	3.49056
Mean	1524.38	4.625	0.8125	0.519648	15.6047	75.3184	0.541667	0.370138	9.07685	5.16667	3.40484
14-10 NIL 6	1507.04	2	0	0	0	66.6667	1	0.663552	33.3333	3	1.99066
14-11 NIL 7	1803.21	4.66667	1	0.554566	20	73.3333	0.333333	0.184855	6.66667	5	2.77283
18-1 NIL 8	1715.58	5	0.5	0.291447	9.09091	81.8182	0.5	0.291447	9.09091	5.5	3.20592
18-2 NIL 9	1422.42	3	0	0	0	100	0	0	0	3	2.10908
18-3 NIL 10	1884.11	4	1	0.530754	25	75	0	0	0	4	2.12302
18-4 NIL 11	1466.35	3.33333	1	0.681966	30	70	0	0	0	3.33333	2.27322
18-5 NIL 12	1475.96	4.33333	1.66667	1.12921	38.4615	61.5385	0	0	0	4.33333	2.93595
18-7 NIL 14	1470.92	4.33333	1.66667	1.13308	38.4615	61.5385	0	0	0	4.33333	2.946
Mean	1593.2	3.83333	0.854167	0.540128	20.1267	73.7369	0.229167	0.142482	6.13636	4.0625	2.54458

## Sheet: Figure 3B
Figure 3B - DCX quantifications
Animal ID	DCX +	DCX area SGZ	DCX area GCL	total DCX area	DCX GCL/TOTAL DCX	DCX area/cell
14-1 WT 2	18	849.769	854.212	1706.22	0.4839	94.7902
14-2 WT3	7.33333	168.176	96.6517	265.252	0.370888	36.1707
14-3 WT 4	9.66667	417.851	216.946	635.842	0.46869	65.7767
14-4 WT 5	33	1947.95	442.334	2396.17	0.22493	72.6112
MEAN	17	845.937	402.536	1250.87	0.387102	67.3372
14-5 SH 6	3.5	131.279	24.8415	156.473	0.152135	44.7065
14-6 SH 7	3.33333	37.6387	22.7807	60.547	0.327752	18.1641
14-7 SH 8	5.33333	90.5303	22.8793	113.715	0.201834	21.3215
14-8 SH 9	3.33333	204.088	3.60333	208.339	0.0107012	62.5016
14-9 SH 10	3.33333	50.2757	15.5737	65.9917	0.34176	19.7975
18-8 SH 11	5.33333	228.225	19.498	248.625	0.0608446	46.6171
18-10 SH 13	3	85.965	0	86.1891	0	28.7297
MEAN	3.88095	118.286	15.5966	134.268	0.156432	31.7148
14-10 NIL 6	1.5	17.4	19.9915	37.4507	0.408771	24.9671
14-11 NIL 7	3.5	142.644	17.6225	160.71	0.38862	45.917
18-1 NIL 8	4	366.292	83.002	450.494	0.184247	112.623
18-2 NIL 9	2.5	62.3075	32.209	94.6691	0.232689	37.8677
18-3 NIL 10	4	202.583	11.311	214.58	0.07201	53.645
18-4 NIL 11	8	226.943	44.5	272.048	0.163574	34.0061
18-5 NIL 12	2.33333	51.5097	9.47767	61.1502	0.321574	26.2072
18-6 NIL 13	4.5	348.966	87.667	437.642	0.203091	97.2538
18-7 NIL 14	3	102.994	10.107	113.453	0.0969427	37.8175
MEAN	3.7037	169.071	35.0986	204.688	0.230169	52.2561

## Sheet: Figure 3D
Figure 3D - Sholl data animal avg # of intersections
Radius	14-1 WT 2	14-2 WT 3	14-3 WT 4	14-4 WT 5		14-5 Sh 6	14-6 Sh 7	14-7 Sh 8	14-8 Sh 9	14-9 Sh 10	18-8 Sh 11	18-9 Sh 12	18-10 Sh 13		14-10 NIL 6	14-11 NIL 7	18-1 NIL 8	18-2 NIL 9	18-3 NIL 10	18-4 NIL 11	18-5 NIL 12	18-6 NIL 13	18-7 NIL 14
0	0	0	0	0		0	0	0	0	0	0		0		0	0	0	0	0	0	0	0	0
5	1.76667	1.875	2.13333	1.84444		2.14286	3.75	2.41667	3	1.6	3.23529		2.16667		1.75	2.28571	2.66667	2.25	4.33333	3.4	2	1.83333	2.16667
10	1.5	1.625	1.8	1.68889		2.14286	2	2.08333	2.8	2.4	2.94118		1.66667		2.25	2.85714	3.33333	2	4.66667	2.2	1.77778	1.91667	2.66667
15	1.2	1.125	1.53333	1.24444		1.57143	1.5	1.41667	1.6	1.4	2		0.666667		1.75	2.57143	3	1.5	3	1	0.888889	1.25	2.25
20	1.16667	1.125	1.26667	0.911111		1.57143	0.5	0.666667	1.4	1.4	1.58824		0.333333		1.25	1.42857	2.66667	0.75	2	0.6	0.444444	1	1.58333
25	1.03333	1	0.933333	0.711111		0.857143	0.5	0.583333	0.8	0.8	0.941176		0.166667		0.875	1	2.33333	0.75	0.333333	0.2	0.444444	0.833333	1.5
30	1.13333	0.625	0.466667	0.644444		0.857143	0	0.25	0.8	0.6	0.588235		0.166667		0.5	0.571429	2	0	0.333333	0.2	0.555556	0.583333	1.08333
35	1.03333	0.75	0.4	0.6		0.428571	0	0.25	0.6	0.8	0.352941		0.166667		0.5	0.285714	1.33333	0	0	0	0.333333	0.416667	0.666667
40	0.9	0.875	0.333333	0.511111		0.285714	0	0.166667	0.2	0.6	0.235294		0.166667		0.375	0.142857	1	0	0	0	0.444444	0.5	0.583333
45	0.966667	1	0.333333	0.422222		0.142857	0	0.166667	0	0.6	0.235294		0		0.125	0.142857	0	0	0	0	0.333333	0.583333	0.5
50	1.3	1	0.266667	0.422222		0.142857	0	0.0833333	0	0.6	0.117647		0		0	0	0	0	0	0	0.444444	0.583333	0.416667
55	1.16667	1	0.133333	0.311111		0.142857	0	0	0	0.4	0.0588235		0		0	0	0	0	0	0	0.555556	0.416667	0.333333
60	1	0.875	0.133333	0.288889		0.142857	0	0	0	0.2	0		0		0	0	0	0	0	0	0.333333	0.333333	0.25
65	0.8	0.75	0.0666667	0.266667		0	0	0	0	0.2	0		0		0	0	0	0	0	0	0.444444	0.333333	0.25
70	0.733333	0.5	0.133333	0.266667		0	0	0	0	0.2	0		0		0	0	0	0	0	0	0.333333	0.5	0.25
75	0.466667	0.5	0.133333	0.133333		0	0	0	0	0	0		0		0	0	0	0	0	0	0.333333	0.333333	0.0833333
80	0.366667	0.25	0.133333	0.111111		0	0	0	0	0	0		0		0	0	0	0	0	0	0.444444	0.25	0
85	0.166667	0.25	0.2	0.133333		0	0	0	0	0	0		0		0	0	0	0	0	0	0.555556	0.166667	0
90	0.1	0.25	0.2	0.111111		0	0	0	0	0	0		0		0	0	0	0	0	0	0.444444	0	0
95	0	0	0.2	0.111111		0	0	0	0	0	0		0		0	0	0	0	0	0	0.111111	0	0
100	0	0	0.2	0.0666667		0	0	0	0	0	0		0		0	0	0	0	0	0	0	0	0
105	0	0	0.0666667	0.0888889		0	0	0	0	0	0		0		0	0	0	0	0	0	0	0	0
110	0	0	0	0.0666667		0	0	0	0	0	0		0		0	0	0	0	0	0	0	0	0
115	0	0	0	0.0444444		0	0	0	0	0	0		0		0	0	0	0	0	0	0	0	0
120	0	0	0	0.0222222		0	0	0	0	0	0		0		0	0	0	0	0	0	0	0	0

## Sheet: Figure 4
Figure 4 - AB plaque quantifications (MAP: microglia-associated plaque)
Panel B						Panel C
Animal	plaque #	hippocampal AREA (um^2)	PLAQUE #/mm^2	Avg Plaque size		Animal	MAP/mm2	MAP size	NMAP/mm2	NMAP size
14-5 sh6	36.25	1.22955e+06	33.3904	201.516		14-5 sh6	14.0295	346.174	15.4528	73.7656
14-6 sh7	46.5	1.27024e+06	37.0524	256.364		14-6 sh7	19.6812	395.76	16.9259	90.7289
14-7 sh8	23.5	1.1491e+06	22.0452	274.394		14-7 sh8	12.6186	386.49	7.83221	101.705
14-8 sh9	33.75	1.11363e+06	32.1793	241.131		14-8 sh9	20.4286	309.653	9.87759	99.4152
14-9 sh10	26	1.3502e+06	19.015	278.992		14-9 sh10	8.33209	490.522	10.9243	105.234
18-8 sh11	5	1.0742e+06	5.23524	150.645		18-8 sh11	1.62912	230.043	3.02551	107.337
18-10 sh13	36	1.18873e+06	33.5677	283.444		18-10 sh13	19.769	372.281	10.5154	116.432
14-10 NIL 6	53.5	1.23204e+06	46.1763	319.888		14-10 NIL 6	25.3645	426.733	18.0595	165.147
14-11 NIL 7	66	942993	76.3039	251.606		14-11 NIL 7	34.7298	359.747	35.2601	141.814
18-2 NIL 9	33.25	1.17466e+06	35.745	345.779		18-2 NIL 9	20.0058	422.936	8.30028	172.648
18-3 NIL 10	133	1.33623e+06	96.6662	281.279		18-3 NIL 10	45.2767	440.315	54.2572	142.961
18-4 NIL 11	30	1.27639e+06	25.9659	361.101		18-4 NIL 11	14.8857	496.998	8.61806	123.281
18-5 NIL 12	27.25	1.12363e+06	25.9786	404.853		18-5 NIL 12	12.9046	640.347	11.3472	99.2108
18-7 NIL 14	28.5	1.18525e+06	26.6825	234.123		18-7 NIL 14	15.1867	327.247	8.85892	85.9705

## Sheet: Figure 5
Figure 5 - microglia quantifications for plaque-associated inflammatory microenvironment
Animal	Iba1 #	CD68+ #	CD68+ %	%CD68 A (<0um)	% CD68 B (0-50um)	% CD68 C (50-150um)
S6	17.5	14	80.2288	6.66667	56.4103	36.9231
S7	23	18.6	74.0476	53.8358	33.0294	13.1348
S8	18.5	17.5	92.8571	35.3601	41.6294	23.0105
S9	19.4286	12.8571	62.7658	32.4443	45.4855	22.0702
S10	21.1667	18.5	91.6973	48.4535	32.3798	19.1667
S12	13	11	83.0303	14.2857	50	35.7143
MEANS	18.7659	15.4095	80.7712	31.841	43.1557	25.0033
N6	23.75	20	85.2252	57.5595	39.7321	2.70833
N7	25.75	23.5	90.6433	67.5223	28.9062	3.57143
N8	22.6667	21.3333	96.5812	40.8516	44.2537	14.8947
N9	16	14	86.6071	28.5617	54.4455	16.9928
N10	20.6	18.1	85.5713	38.6533	49.219	12.1277
N11	8.66667	7	89.4994	25.1263	49.1162	25.7576
N12	14.8	13.2	87.6923	46.1091	40.2545	13.6364
N13	19.8	18	88.2802	27.2605	35.7181	37.0214
N14	17	16	94.9735	35.2769	48.9594	15.7637
MEANS	18.7815	16.7926	89.4526	40.769	43.4005	15.8304

## Sheet: Figure 6
Figure 6 - AT8+ cell counts in hippocampus
Animal ID	Dentate Gyrus			CA1/2			CA3			Total Hipp
	pTau #	area (um^2)	pTau/mm^2	pTau #	area (um^2)	pTau/mm^2	pTau #	area (um^2)	pTau/mm^2	pTau #	area (um^2)	pTau/mm^2
2 WT 2	0	538960	0	1	977597	1.02292	2	556369	3.59474	3	2.07293e+06	1.44723
3 WT 3	0.6	589906	1.01711	2.6	1.16762e+06	2.22674	0.2	663732	0.301327	3.4	2.42126e+06	1.40423
4 WT 4	0.6	657334	0.912778	1.2	1.16459e+06	1.0304	0	651235	0	1.8	2.47316e+06	0.727813
5 WT 5	0	477015	0	1.2	1.04287e+06	1.15067	0.6	817638	0.733821	1.8	2.33752e+06	0.770046
Animal ID	Dentate Gyrus			CA1/2			CA3			Total Hipp
	pTau #	area (um^2)	pTau/mm^2	pTau #	area (um^2)	pTau/mm^2	pTau #	area (um^2)	pTau/mm^2	pTau #	area (um^2)	pTau/mm^2
13 Sham 6	2	515179	3.88215	10.6	1.0603e+06	9.99721	10.4	666561	15.6025	23	2.24204e+06	10.2585
14 Sham 7	1.2	777597	1.54322	11	1.07724e+06	10.2113	2.5	539820	4.63117	14.2	2.2867e+06	6.20983
15 Sham 8	1.4	599358	2.33583	12	1.12517e+06	10.6651	3.6	547151	6.57954	17	2.27168e+06	7.48346
6 Sham 9	0.5	574473	0.870363	6.75	1.06437e+06	6.34179	2.5	663898	3.76564	7.8	1.84219e+06	4.23409
7 Sham 10	1.4	692261	2.02236	9.4	1.0799e+06	8.70449	2.4	478710	5.01347	13.2	2.25087e+06	5.86439
8 Sham 11	1.6	479791	3.33479	14.4	1.19014e+06	12.0994	1.4	595364	2.3515	17.4	2.26529e+06	7.68112
9 Sham 12	0.6	415054	1.44559	7.25	1.00452e+06	7.21739	1.4	849040	1.64892	7.8	2.06771e+06	3.77229
10 Sham 13	1.2	872310	1.37566	3	1.25649e+06	2.3876	0.2	572021	0.349638	4.4	2.70082e+06	1.62913
Animal ID	Dentate Gyrus			CA1/2			CA3			Total Hipp
	pTau #	area (um^2)	pTau/mm^2	pTau #	area (um^2)	pTau/mm^2	pTau #	area (um^2)	pTau/mm^2	pTau #	area (um^2)	pTau/mm^2
22 NIL 6	1.4	558335	2.50745	8.6	1.06812e+06	8.05156	4.2	694440	6.04804	18.4	2.59505e+06	7.09042
23 NIL 7	0.2	742796	0.269253	25	1.02109e+06	24.4838	0.75	440170	1.70389	81.2	2.6981e+06	30.0953
1 NIL 8	0.6	825356	0.726959	18.2	1.07036e+06	17.0037	2	758404	2.63712	29.6	3.05012e+06	9.70455
2 NIL 9	1.6	631197	2.53487	17.2	1.31685e+06	13.0615	1.4	689051	2.03178	27.6	3.06492e+06	9.00513
3 NIL 10	1	651543	1.53482	21.6667	1.43979e+06	15.0485	2.33333	771121	3.0259	29.8	2.55231e+06	11.6757
4 NIL 11	0.8	498686	1.60422	10.25	1.45445e+06	7.04734	1.8	740651	2.43029	12.8	2.74493e+06	4.66314
5 NIL 12	1	584793	1.71001	7.6	1.19281e+06	6.3715	2.4	715979	3.35205	14.8	2.98283e+06	4.96173
6 NIL 13	1	607047	1.64732	8.4	1.36368e+06	6.15981	2	746690	2.67849	14.4	3.08269e+06	4.67125
7 NIL 14	1	585385	1.70828	7.2	1.28866e+06	5.58722	1.2	763564	1.57158	10.6	2.9969e+06	3.53699

## Sheet: Figure 7
Figure 7 - Western blot quantifications of AT8 and Tau5
	AT8								Tau5
Animal ID	Lane	Relative Front	Adj. Volume (Int)	Volume (Int)	Lane %	Norm. Factor	Norm. Vol. (Int)		Relative Front	Adj. Volume (Int)	Volume (Int)	Lane %	Norm. Factor	Norm. Vol. (Int)
WT 2	1	0.477905	1548863	3451721	33.8485	1	1548863		0.485849	66059875	74721205	81.1631	1	66059875
WT 3	2	0.48203	15399	1385649	0.351777	0.873076	13444		0.5	55628480	63184240	80.3139	0.878407	48864472
WT4	3	0.479863	44654	1947595	1.66008	0.998191	44573		0.509434	70822593	78813567	81.1283	0.988927	70038392
Sham 6	4	0.486088	15292003	21456247	89.543	0.958465	14656844		0.498428	172281740	182198435	79.0901	0.95424	164398162
Sham 7	5	0.489362	8833374	12539205	82.0165	0.994271	8782768		0.501572	180414378	189764694	79.1101	0.990031	178615899
Sham 8	6	0.484452	2245308	4704476	62.2362	0.977562	2194927		0.503145	150806746	158861646	74.311	0.983432	148308191
Sham 9	7	0.481178	2201426	6091384	55.5537	1.25611	2765228		0.5	120630730	128649222	76.5677	1.25306	151157248
Sham 10	8	0.479542	15181281	22102983	86.4674	1.12676	17105645		0.495283	164552181	173674469	82.7239	1.12655	185377115
NIL 6	9	0.482815	1542645	5350941	37.9988	1.10465	1704077		0.496855	156661840	165135040	78.1465	1.09209	171088222
NIL 7	10	0.474632	2899468	5382982	51.5112	1.01868	2953641		0.487421	145701042	155491316	83.9611	1.02228	148947025
NIL 8	11	0.463175	4941	365877	0.139563	0.847802	4188		0.485849	166268851	176859433	89.6184	0.85915	142849924
NIL 9	12	0.465116	3200	290720	0.095847	0.850867	2722		0.482704	164260590	175862700	89.3179	0.862171	141620711
NIL 10	13	0.456628	51170	450296	1.84342	0.873881	44716		0.471698	146925390	157452385	88.2208	0.892503	131131317

## Sheet: Figure S1
Figure S1 - plaque quantifications for plaque-associated inflammatory microenvironment analysis (Figure 5)
Animal	PLAQUE #	MAP #	% MAP	PLAQUE VOLUME
S6	7	4	57.1429	743
S7	14	14	100	17525.2
S8	12	12	100	6523.25
S9	23	17	73.913	2607.57
S10	16	15	93.75	14234.8
S12	3	2	66.6667	1272
MEANS	12.5	10.6667	81.9121	7150.98
N6	24	24	100	4534.75
N7	30	28	93.3333	6596.75
N8	10	10	100	5188.33
N9	14	12	85.7143	3055.2
N10	44	39	88.6364	4721.7
N11	9	5	55.5556	3057.83
N12	20	16	80	4913
N13	5	4	80	13517
N14	18	16	88.8889	1646.33
MEANS	19.3333	17.1111	85.792	5247.88
